# Supplementary material for: The interaction between cuticle free fatty acids (FFAs) of the cockroaches Blattella germanica and Blatta orientalis and hydrolases produced by the entomopathogenic fungus Conidiobolus coronatus
Source: PLoS One. 2020 Jul 9;15(7):e0235785. doi: 10.1371/journal.pone.0235785 (PMC7347226; doi:10.1371/journal.pone.0235785)
Supplement: S1 Table — (XLSX) [file pone.0235785.s001.xlsx]

## Sheet: Arkusz1
Insect	Tested object	Treatment	N	N of larvae hatched from oothecae	N of dead insects	Mortality (%)	Average	SD
Blatta orientalis	Imago	Control	3		0	0	0	0
Blatta orientalis	Imago	Control	3		0	0
Blatta orientalis	Imago	Control	3		0	0
Blatta orientalis	Imago	Control	3		0	0
Blatta orientalis	Imago	Control	3		0	0
Blatta orientalis	Imago	Control	3		0	0
Blatta orientalis	Imago	Control	2		0	0
		sum	20
Blatta orientalis	Ootheca	Control	4	63	0	0	0	0
Blatta orientalis	Ootheca	Control	3	45	0	0
Blatta orientalis	Ootheca	Control	3	47	0	0
		sum	10
Blatta orientalis	Imago	Exposition to C. coronatus	3		0	0	0	0
Blatta orientalis	Imago	Exposition to C. coronatus	3		0	0
Blatta orientalis	Imago	Exposition to C. coronatus	3		0	0
Blatta orientalis	Imago	Exposition to C. coronatus	3		0	0
Blatta orientalis	Imago	Exposition to C. coronatus	3		0	0
Blatta orientalis	Imago	Exposition to C. coronatus	3		0	0
Blatta orientalis	Imago	Exposition to C. coronatus	3		0	0
Blatta orientalis	Imago	Exposition to C. coronatus	3		0	0
Blatta orientalis	Imago	Exposition to C. coronatus	3		0	0
Blatta orientalis	Imago	Exposition to C. coronatus	3		0	0
		sum	30
Blatta orientalis	Ootheca	Exposition to C. coronatus	5	78	0	0	0	0
Blatta orientalis	Ootheca	Exposition to C. coronatus	5	76	0	0
Blatta orientalis	Ootheca	Exposition to C. coronatus	5	80	0	0
Blatta orientalis	Ootheca	Exposition to C. coronatus	5	77	0	0
Blatta orientalis	Ootheca	Exposition to C. coronatus	5	75	0	0
Blatta orientalis	Ootheca	Exposition to C. coronatus	5	79	0	0
		sum	30
Blatella germanica	Imago	Control	5		0	0	4.16667	8.33333
Blatella germanica	Imago	Control	6		1	16.6667
Blatella germanica	Imago	Control	8		0	0
Blatella germanica	Imago	Control	6		0	0
		sum	25
Blatella germanica	Ootheca	Control	5	198	0	0	4	3.937
Blatella germanica	Ootheca	Control	5	196	11	6
Blatella germanica	Ootheca	Control	5	189	10	5
Blatella germanica	Ootheca	Control	5	193	18	9
Blatella germanica	Ootheca	Control	5	191	0	0
		sum	25
Blatella germanica	Imago	Exposition to C. coronatus	5		0	0	3.33333	8.16497
Blatella germanica	Imago	Exposition to C. coronatus	5		1	20
Blatella germanica	Imago	Exposition to C. coronatus	5		0	0
Blatella germanica	Imago	Exposition to C. coronatus	5		0	0
Blatella germanica	Imago	Exposition to C. coronatus	5		0	0
Blatella germanica	Imago	Exposition to C. coronatus	5		0	0
		sum	30
Blatella germanica	Ootheca	Exposition to C. coronatus	5	197	27	14	8.2	5.4037
Blatella germanica	Ootheca	Exposition to C. coronatus	5	189	18	10
Blatella germanica	Ootheca	Exposition to C. coronatus	5	199	21	11
Blatella germanica	Ootheca	Exposition to C. coronatus	5	192	11	6
Blatella germanica	Ootheca	Exposition to C. coronatus	5	195	0	0
		sum	25
