# Supplementary material for: The interaction between cuticle free fatty acids (FFAs) of the cockroaches Blattella germanica and Blatta orientalis and hydrolases produced by the entomopathogenic fungus Conidiobolus coronatus
Source: PLoS One. 2020 Jul 9;15(7):e0235785. doi: 10.1371/journal.pone.0235785 (PMC7347226; doi:10.1371/journal.pone.0235785)
Supplement: S2 Table — (XLSX) [file pone.0235785.s002.xlsx]

## Sheet: proteins
	Table B.1
		oothecae			imago: thoraces			imago: wings
		Concentration [µM]	Average	SD	Concentration [µM]	Average	SD	Concentration [µM]	Average	SD
	Blatta orientalis	53.5236	127.862	52.6912	469.819	353.851	85.8729	110.021	246.803	26.7618
		169.492			327.089			163.544
		160.571			264.645			466.845
	Blattella germanica	1040.74	978.293	45.4863	487.66	425.216	45.4863	398.454	615.522	194.942
		933.69			407.374			576.866
		960.452			380.613			871.246

## Sheet: chitin
	Table B.2
	oothecae			imago: thoraces			imago: wings
	Concentration [µM]	Average	SD	Concentration [µM]	Average	SD	Concentration [µM]	Average	SD
Blatta orientalis	37.9711	45.9465	9.13824	40.7617	43.4914	3.79579	66.1368	66.701	0.79794
	41.1277			48.8592			66.1368
	58.7408			40.8532			67.8295
Blattella germanica	49.2557	48.8897	1.47959	49.2252	53.739	6.03118	48.2339	56.5906	5.90907
	50.4909			62.2634			60.769
	46.9225			49.7284			60.769

## Sheet: lipid
Table B.3
	oothecae			imago: thoraces			imago: wings
	Concentration [µM]	Average	SD	Concentration [µM]	Average	SD	Concentration [µM]	Average	SD
Blatta orientalis	0.0681185	0.0227062	0.0321113	0.368315	0.15197	0.157103	0	0	0
	0			0.0875948			0
	0			0			0
Blattella germanica	0	0.0917117	0.13	0	0	0	0	0	0
	0.275135			0			0
	0			0			0
