# Supplementary material for: The interaction between cuticle free fatty acids (FFAs) of the cockroaches Blattella germanica and Blatta orientalis and hydrolases produced by the entomopathogenic fungus Conidiobolus coronatus
Source: PLoS One. 2020 Jul 9;15(7):e0235785. doi: 10.1371/journal.pone.0235785 (PMC7347226; doi:10.1371/journal.pone.0235785)
Supplement: S3 Table — (XLSX) [file pone.0235785.s003.xlsx]

## Sheet: B. orientalis
FFA	I extract			II extract			sum of I and II extract			Average	SD	III extract			Average	SD
imago
C6:0	0.0242115	0.0847321	0.0866352	0.0279738	0.0375078	0.0349579	0.0521852	0.12224	0.121593	0.0986727	0.0402606	0.088824	0.0482112	0.0625772	0.0665375	0.0168149
C8:0	0.0890241	0.0722653	0.0663399	0.020776	0.0389201	0.0348009	0.1098	0.111185	0.101141	0.107375	0.00544358	0.0245741	0.0414404	0.0742383	0.0467509	0.0206201
C9:0	0.243058	0.219869	0.243602	0.0604067	0.0587032	0.0402445	0.303465	0.278573	0.283846	0.288628	0.013117	0.096382	0.079239	0.0570593	0.0775601	0.0160973
C10:0	0.0214145	0.0870566	0.0295476	0	0	0	0.0214145	0.0870566	0.0295476	0.0460063	0.0357825	0.0202829	0.0236251	0.0146808	0.0195296	0.00369013
C12:0	0.0810561	0.0848743	0.0886846	0.109829	0.106271	0.101963	0.190885	0.191145	0.190647	0.190893	0.000248995	0.133017	0.105855	0.133102	0.123991	0.0128241
C14:0	0.0570097	0.0679719	0.115408	0.0565703	0.0671424	0.0635996	0.11358	0.135114	0.179008	0.142567	0.0333447	0.0362068	0.0474437	0.0415344	0.0417283	0.00458951
C15:0	0	0	0	0.030946	0.0285214	0.0264208	0.030946	0.0285214	0.0264208	0.0286294	0.00226454	0	0	0	0	0
C16:0	0.926474	1.29449	1.29239	1.00564	0.926518	1.07151	1.93211	2.221	2.3639	2.17234	0.219967	1.10846	1.01067	1.23562	1.11825	0.0920945
C17:0	0	0	0	0.0243863	0.0429022	0.025164	0.0243863	0.0429022	0.025164	0.0308175	0.0104728	0.043041	0.0265377	0.0236021	0.0310603	0.00855601
C18:2	0.11297	0.150703	0.213238	0.16241	0.22605	0.289121	0.27538	0.376753	0.502359	0.384831	0.113705	0.664134	0.565851	0.561082	0.597023	0.0474951
C18:1	0.223983	0.303843	0.256601	0.305969	0.275671	0.320368	0.529952	0.579514	0.576969	0.562145	0.0279093	0.429463	0.487327	0.466349	0.461046	0.0239186
C18:0	0.29205	0.480395	0.547351	0.372263	0.327162	0.376162	0.664314	0.807557	0.923513	0.798461	0.129839	0.386031	0.314344	0.382668	0.361014	0.0330292
C20:0	0	0	0	0	0	0	0	0	0	0	0	0.0638979	0.0854512	0.0484517	0.0659336	0.0151734
C22:O	0	0	0	0.0895841	0.110031	0.196292	0.0895841	0.110031	0.196292	0.131969	0.0566354	0.159508	0.126946	0.146681	0.144379	0.0133926
C24:0	0	0	0	0.227568	0.13882	0.330734	0.227568	0.13882	0.330734	0.232374	0.0960472	0.282412	0.265151	0.288437	0.278667	0.00986853
C26:0	0	0	0	0.199496	0.216701	0.305153	0.199496	0.216701	0.305153	0.24045	0.0566907	0.243353	0.155901	0.174716	0.191323	0.0375838
sum	2.07125	2.8462	2.9398	2.69382	2.60092	3.21649	4.76507	5.44712	6.15628	5.45616	0.695652	3.77959	3.38399	3.71079	3.62479	0.17257
oothecae
C6:0	0.212267	0.209361	0.243581	0.012765	0.172939	0.219918	0.225032	0.3823	0.463499	0.356944	0.121239	0.21982	0.50918	0.260343	0.329781	0.127929
C7:0	0.0738681	0.130426	0.145113	0.0520743	0.0964996	0.110786	0.125942	0.226926	0.255898	0.202922	0.0682222	0.0446097	0.0692279	0.0564298	0.0567558	0.010053
C8:0	0.296642	0.430265	0.339238	0.0574187	0.150088	0.398175	0.354061	0.580353	0.737412	0.557275	0.192715	0.122055	0.275759	0.200958	0.199591	0.0627568
C9:0	0.530174	0.72684	0.584318	0.0547897	0.451097	0.684521	0.584964	1.17794	1.26884	1.01058	0.371386	0.346386	0.489549	0.432488	0.422808	0.0588457
C10:0	0.109637	0.0748715	0.0932925	0	0	0	0.109637	0.0748715	0.0932925	0.0926003	0.017393	0.0462325	0.113171	0.111004	0.0901357	0.0310569
C12:0	0.399571	0.39062	0.432339	0.0578897	0.410897	0.526051	0.45746	0.801516	0.95839	0.739122	0.256227	0.340916	0.387552	0.328294	0.352254	0.0254858
C13:0	0.180826	0.184496	0.177645	0	0	0	0.180826	0.184496	0.177645	0.180989	0.00342824	0	0	0	0	0
C14:0	2.99177	2.50219	2.41117	0.429664	1.2114	1.68243	3.42144	3.7136	4.0936	3.74288	0.337039	0.952964	1.41537	1.149	1.17245	0.189503
C15:0	1.6286	1.17618	0.989304	0.120247	0.400544	0.782876	1.74884	1.57672	1.77218	1.69925	0.106751	0.386496	0.537777	0.428836	0.451037	0.0637242
C16:1	4.13199	4.7286	4.75422	0.460815	2.07229	3.13547	4.5928	6.80089	7.8897	6.4278	1.67981	1.59002	2.2642	1.80119	1.88514	0.281564
C16:0	82.7243	73.9657	70.2084	10.5908	35.0979	47.6366	93.3151	109.064	117.845	106.741	12.4287	36.0781	49.1092	39.4444	41.5439	5.52321
C17:1	1.08304	1.13737	0.996135	0.0208634	0.187321	0.381389	1.10391	1.32469	1.37752	1.26871	0.145147	0.285476	0.378699	0.305977	0.323384	0.0399991
C17:0	1.31269	1.04988	0.955725	0.113612	0.615784	0.658707	1.4263	1.66566	1.61443	1.5688	0.12604	0.486085	0.635565	0.546473	0.556041	0.0613989
C18:3	6.27039	6.28527	6.32176	0.908255	3.67383	3.83018	7.17865	9.9591	10.1519	9.09656	1.66376	2.31114	2.84803	2.09474	2.41797	0.316673
C18:2	49.8219	54.2915	59.3425	6.50178	27.9012	38.366	56.3237	82.1927	97.7085	78.7416	20.9071	25.2735	42.2382	26.4601	31.3239	7.73274
C18:1	134.272	170.85	158.312	16.2249	63.9113	89.5728	150.497	234.762	247.885	211.048	52.8477	55.4642	71.4498	59.0652	61.993	6.84661
C18:0	51.3234	26.7441	20.8659	5.63615	12.7535	15.2187	56.9596	39.4976	36.0846	44.1806	11.1977	10.9809	13.7229	10.8763	11.8601	1.31794
C19:0	0.287563	0.295369	0.230365	0.0597617	0.206519	0.28905	0.347324	0.501888	0.519415	0.456209	0.0947034	0.141042	0.203139	0.175218	0.173133	0.0253942
C20:4	0	0	0	0	0	0	0	0	0	0	0	0.647568	1.07534	0.59474	0.77255	0.21519
C20:3	0.542587	0.41855	0.582623	0	0	0	0.542587	0.41855	0.582623	0.514587	0.0855456	0.595808	0.879492	0.623352	0.699551	0.127734
C20:2	0	0	0	0	0	0	0	0	0	0	0	0.458279	0.746269	0.575416	0.593321	0.118251
C20:0	1.26508	1.19871	0.867971	0.251451	0.764115	1.00564	1.51653	1.96282	1.87361	1.78432	0.236167	0.674543	0.892081	0.83057	0.799065	0.091561
C22:0	0.787084	1.24755	1.43835	0.125661	1.39405	2.3	0.912744	2.6416	3.73835	2.4309	1.42454	1.40347	1.80629	1.36535	1.52504	0.199486
C24:0	3.21332	1.58089	1.68497	0.788508	3.12169	4.85251	4.00183	4.70258	6.53748	5.08063	1.30942	1.77446	2.34369	1.93102	2.01639	0.240099
C26:0	0.737355	1.60863	1.35878	0.221471	1.97233	2.55198	0.958826	3.58096	3.91076	2.81685	1.61752	1.41549	1.91427	1.72433	1.6847	0.205544
SUM	344.196	351.228	333.336	283.186	104.797	28.646	627.382	456.025	361.982	481.796	134.564	142.04	196.305	151.382	163.242	23.688
wings
C6:0	3.15019	3.25064	3.05599	1.08677	1.25702	1.16174	4.23696	4.50766	4.21773	4.32078	0.162126	1.33411	1.53749	1.35934	1.41031	0.0905155
C8:0	1.39508	1.51417	1.42822	0.672073	0.61457	0.590776	2.06716	2.12874	2.019	2.07163	0.0550083	0.590507	0.606564	0.633534	0.610201	0.017753
C9:0	2.89119	3.18461	2.63274	0.835422	0.941089	1.04922	3.72661	4.1257	3.68197	3.84476	0.244325	0.796996	0.856604	0.9514	0.868333	0.0635787
C10:0	0	0	0	0.277809	0.136112	0.146974	0.277809	0.136112	0.146974	0.186965	0.0788604	0	0	0	0	0
C12:0	1.20863	0.759713	0.949217	0.634722	0.635328	0.749873	1.84335	1.39504	1.69909	1.64583	0.228851	0.460018	0.652258	0.506742	0.539673	0.0818631
C14:0	2.10121	1.88153	2.01121	1.76289	1.64563	1.55898	3.8641	3.52716	3.57019	3.65382	0.183375	1.54812	1.41137	1.27277	1.41076	0.112412
C15:0	1.15623	0.954252	0.936476	0.742716	0.734418	0.773823	1.89895	1.68867	1.7103	1.76597	0.115667	0.844917	0.753861	0.700682	0.766487	0.0595566
C16:1	1.49041	1.47622	1.65111	1.27012	1.3122	1.464	2.76053	2.78842	3.1151	2.88802	0.197155	1.26627	1.23162	1.31756	1.27182	0.0353017
C16:0	79.6299	45.2394	42.2557	40.3428	40.5557	39.992	119.973	85.7952	82.2478	96.0052	20.8321	30.284	29.8487	30.2827	30.1385	0.204921
C17:1	0	0	0	1.07441	0.890153	0.891635	1.07441	0.890153	0.891635	0.952065	0.105954	0.692397	0.797216	0.882861	0.790825	0.0778881
C17:0	1.11911	1.25798	1.05187	1.3693	1.25551	1.32127	2.48841	2.51349	2.37314	2.45834	0.0748484	1.02655	0.987311	0.993048	1.0023	0.0173063
C18:2	55.8051	54.4804	56.5225	66.1366	66.1826	62.5473	121.942	120.663	119.07	120.558	1.43884	51.8821	55.1697	54.4983	53.8501	1.41827
C18:1	99.2958	100.988	100.05	93.5748	96.5638	95.2394	192.871	197.552	195.29	195.237	2.34112	74.921	76.4493	70.9625	74.1109	2.31208
C18:0	61.1732	37.8248	34.2435	34.4476	35.003	34.545	95.6208	72.8278	68.7885	79.079	14.4673	25.322	23.8047	25.2163	24.781	0.69167
C20:4	0	0	0	4.5836	4.89481	4.91845	4.5836	4.89481	4.91845	4.79895	0.186877	0	0	0	0	0
C20:3	3.38336	3.34417	3.56154	1.66595	1.74431	1.70669	5.04931	5.08849	5.26823	5.13534	0.11674	4.36999	3.87096	4.11034	4.1171	0.203787
C20:0	3.16411	2.01875	2.43822	1.4898	1.86767	2.08245	4.65391	3.88642	4.52068	4.35367	0.410097	1.55778	1.7739	1.68611	1.6726	0.0887479
C22:0	0	0	0	1.32496	1.31925	1.67571	1.32496	1.31925	1.67571	1.43997	0.204171	0	0	0	0	0
sum	316.964	258.175	252.789	253.292	257.553	252.415	570.256	515.728	505.204	530.396	34.9185	196.897	199.752	195.374	197.341	1.81444
thoraces
C6:0	0.325645	0.383521	0.359358	0.249087	0.282679	0.291066	0.574732	0.6662	0.650424	0.630452	0.0488955	0.645015	0.712812	0.618254	0.658694	0.0397962
C8:0	0.215111	0.22182	0.209722	0.143356	0.13128	0.142961	0.358467	0.3531	0.352683	0.35475	0.00322576	0.377257	0.371987	0.384905	0.378049	0.00530335
C9:0	0.201323	0.158334	0.259144	0.178323	0.224431	0.184587	0.379646	0.382765	0.443731	0.402047	0.0361323	0.537116	0.493828	0.476834	0.502593	0.0253782
C10:0	0	0	0	0.0222931	0.0384338	0.0244345	0.0222931	0.0384338	0.0244345	0.0283871	0.0087663	0.0309248	0.113609	0.121225	0.0885861	0.0408911
C12:0	0.145233	0.127289	0.154306	0.162682	0.147931	0.133966	0.307915	0.275221	0.288273	0.290469	0.0164576	0.339553	0.336477	0.332334	0.336121	0.00295811
C14:0	0.355687	0.382901	0.32081	0.447818	0.403025	0.438985	0.803505	0.785927	0.759795	0.783075	0.021994	1.44142	1.32548	1.44605	1.40432	0.0557807
C15:0	0.128954	0.136516	0.136386	0.200219	0.17411	0.188679	0.329173	0.310626	0.325064	0.321621	0.00974096	0.594883	0.584674	0.682942	0.620833	0.0441153
C16:1	0.329372	0.335293	0.336736	0.641803	0.675853	0.629649	0.971175	1.01115	0.966385	0.982902	0.0245772	2.09777	2.18727	2.19601	2.16035	0.0443913
C16:0	6.39201	6.59345	6.57105	10.3053	10.1432	10.2346	16.6973	16.7366	16.8056	16.7465	0.0548265	37.022	37.3719	38.0207	37.4715	0.41376
C17:1	0.192799	0.160835	0.167871	0.241798	0.304152	0.284598	0.434596	0.464987	0.452469	0.450684	0.0152738	1.00987	0.936184	1.04281	0.996291	0.0445784
C17:0	0.18865	0.215541	0.212705	0.348704	0.350473	0.365041	0.537354	0.566014	0.577746	0.560371	0.0207789	1.08191	1.12845	1.10269	1.10435	0.0190368
C18:2	9.99787	10.2351	10.0625	20.5915	20.617	19.7765	30.5894	30.8521	29.839	30.4268	0.52576	78.4277	77.9058	79.535	78.6228	0.679282
C18:1	12.5702	12.8581	13.1021	24.6996	24.4804	27.1665	37.2698	37.3385	40.2686	38.2923	1.71186	102.981	106.172	100.623	103.258	2.27408
C18:0	4.63612	4.61697	4.71461	7.68435	7.54767	7.75609	12.3205	12.1646	12.4707	12.3186	0.153034	26.6511	26.8571	27.4602	26.9895	0.343317
C19:0	0	0	0	0	0	0	0	0	0	0	0	0.49059	0.447824	0.371768	0.436727	0.0491395
C19:1	0.173522	0.24899	0.222125	0.316674	0.369187	0.352257	0.490196	0.618177	0.574382	0.560918	0.0650441	1.28369	1.40142	1.23511	1.30674	0.069824
C20:4	0.573213	0.486885	0.524767	1.85279	1.82151	1.87486	2.426	2.30839	2.39963	2.37801	0.0617139	7.30458	6.7622	7.0254	7.03073	0.22146
C20:3	0	0	0	0.493139	0.315544	0.239904	0.493139	0.315544	0.239904	0.349529	0.129993	0.960114	0.994148	0.980641	0.978301	0.0139925
C20:2	0	0	0	0	0	0	0	0	0	0	0	0.447752	0.987209	0.892068	0.775676	0.235108
C20:0	0.167399	0.174817	0.165139	0.301966	0.349303	0.33661	0.469365	0.52412	0.501749	0.498411	0.0275298	1.11718	1.2657	1.2295	1.20413	0.0632299
C22:0	0	0	0	0.306561	0.458812	0.23403	0.306561	0.458812	0.23403	0.333134	0.114723	0.83004	0.613513	0.474315	0.639289	0.146363
sum	36.5931	37.3363	37.5193	69.1879	68.835	70.6553	105.781	106.171	108.175	106.709	1.28413	265.671	268.97	266.251	266.964	1.43784

## Sheet: B.  germanica
FFA	I extract			II extract			sum of I and II extract			Average	SD	III extract			Average	SD
imago
C4:0	0.0471927	0.0585675	0.0247021	0	0	0	0.0471927	0.0585675	0.0247021	0.0434874	0.0172341	0	0	0	0	0
C5:0	0	0	0	0.0332243	0.0382185	0.0354262	0.0332243	0.0382185	0.0354262	0.035623	0.00250287	0.149042	0.242213	0.144786	0.178681	0.0550621
C6:0	0.0581136	0.10352	1.04752	0.0244419	0.0267031	0.0261834	0.0825555	0.130224	1.0737	0.428827	0.558987	1.02136	0.540454	1.262	0.941273	0.367381
C7:0	0	0	0	0	0	0	0	0	0	0	0	0.126914	0.214633	0.183589	0.175045	0.0444792
C8:0	0.115662	0.107379	0.128376	0.0205981	0.0240022	0.0217295	0.13626	0.131381	0.150105	0.139249	0.00971325	0.284551	0.367174	0.291892	0.314539	0.0457306
C9:0	0.172538	0.202256	0.190478	0.0341055	0.041864	0.0532666	0.206644	0.24412	0.243744	0.231503	0.0215293	0.974618	1.07776	1.13416	1.06218	0.0809023
C10:0	0.027534	0.0133584	0.0207868	0.00563792	0.00319765	0.00709944	0.0331719	0.0165561	0.0278862	0.0258714	0.00848918	0.0687997	0.0264743	0.157238	0.0841705	0.066723
C12:0	0.0729284	0.0901355	0.0779407	0.0220804	0.0181417	0.0140858	0.0950088	0.108277	0.0920264	0.0984375	0.00865095	0.284167	0.310989	0.297652	0.297603	0.0134108
C14:0	0.0556956	0.0774277	0.07246	0.0171676	0.022046	0.0193051	0.0728632	0.0994737	0.0917651	0.088034	0.013692	0.780318	0.807005	0.824874	0.804066	0.0224233
C15:0	0.0210231	0.00901627	0.0279259	0.00892479	0.00910359	0.00782537	0.0299479	0.0181199	0.0357513	0.0279397	0.00898563	0.0943572	0.0912369	0.074712	0.0867687	0.0105573
C16:1	0.0679693	0.0281283	0.0115424	0.026636	0.025801	0.0315073	0.0946053	0.0539293	0.0430497	0.0638614	0.027175	1.23531	1.39172	1.41731	1.34811	0.0985257
C16:0	1.26499	0.0679718	1.40284	0.389838	0.393292	0.3955	1.65482	0.461264	1.79834	1.30481	0.734048	24.1119	26.1612	26.579	25.6174	1.32044
C17:0	0.0365509	1.32149	0.029412	0.00683753	0.00786919	0.00891966	0.0433884	1.32936	0.0383317	0.470359	0.743918	0.196085	0.179036	0.283974	0.219699	0.0563136
C18:0	0.384399	0.359038	0.386189	0.117617	0.130593	0.117797	0.502017	0.489631	0.503986	0.498545	0.0077821	7.95142	8.71679	8.42078	8.36299	0.385942
C18:1	0.761319	0.71231	0.686696	0.230751	0.227411	0.232547	0.99207	0.939721	0.919244	0.950345	0.0375572	13.4406	15.5718	15.043	14.6851	1.10975
C18:0	0.681212	0.689684	0.798361	0.174419	0.171403	0.174402	0.855631	0.861087	0.972763	0.896494	0.0661078	6.75643	7.26838	7.95839	7.32773	0.603172
C20:0	0	0	0	0.0269787	0.0195175	0.0289332	0.0269787	0.0195175	0.0289332	0.0251431	0.00496902	0	0	0	0	0
C22:0	0	0	0	0.040302	0.0349759	0.035264	0.040302	0.0349759	0.035264	0.0368473	0.00299532	0	0	0	0	0
C24:0	0	0	0	0.0450846	0.0509382	0.0538821	0.0450846	0.0509382	0.0538821	0.0499683	0.00447824	0	0	0	0	0
sum	3.76712	3.84028	4.90523	1.22464	1.24508	1.26368	4.99177	5.08536	6.16891	5.41534	0.65428	57.4758	62.9669	64.0734	61.5054	3.53325
oothecae
C5:0	0	0	0	0	0	0	0	0	0	0	0	0	0	0	0	0
C6:0	0.061111	0.061111	0.0562078	0.744749	0.889326	0.833967	0.80586	0.950437	0.890175	0.882158	0.0726211	0.445627	0.502068	0.521141	0.489612	0.0392675
C7:0	0	0	0	0.121095	0.148369	0.145164	0.121095	0.148369	0.145164	0.138209	0.0149076	0.0506483	0.0872849	0.112118	0.0833505	0.0309233
C8:0	0.283904	0.283904	0.283545	0.159557	0.192252	0.192923	0.443461	0.476155	0.476468	0.465362	0.0189669	0.122347	0.197232	0.219312	0.179631	0.0508224
C9:0	0.238989	0.238989	0.249564	0.528888	0.606518	0.596771	0.767877	0.845507	0.846335	0.819906	0.0450608	0.651837	0.772604	0.823938	0.74946	0.088354
C10:0	0.0259601	0.0259601	0.052263	0.0461155	0.0596313	0.0447053	0.0720757	0.0855914	0.0969683	0.0848785	0.0124616	0.0430777	0.0545541	0.0535967	0.0504095	0.00636754
C12:0	0.164738	0.164738	0.119956	0.144522	0.141467	0.132714	0.309261	0.306205	0.25267	0.289378	0.0318273	0.198353	0.229726	0.249025	0.225702	0.0255748
C14:1	0.0213901	0.0213901	0.0202403	0	0	0	0.0213901	0.0213901	0.0202403	0.0210068	0.000663858	0	0	0	0	0
C14:0	0.0961525	0.0961525	0.116143	0.174294	0.196121	0.155474	0.270447	0.292274	0.271617	0.278112	0.0122782	0.317484	0.422679	0.463928	0.401364	0.0755127
C15:1	0.0378201	0.0396123	0.034226	0	0	0	0.0378201	0.0396123	0.034226	0.0372195	0.00274292	0	0	0	0	0
C15:0	0.0547018	0.0547018	0.0541047	0.0553455	0.0437538	0.0509888	0.110047	0.0984556	0.105094	0.104532	0.0058162	0.100537	0.100198	0.114352	0.105029	0.0080757
C16:1	0.0726956	0.0726956	0.0500271	0.389221	0.466877	0.444422	0.461916	0.539572	0.494449	0.498646	0.0389977	1.2934	1.51072	1.62152	1.47521	0.166914
C16:0	2.00038	2.00038	2.37287	4.9138	5.39826	5.5579	6.91418	7.39864	7.93077	7.41453	0.508484	14.8685	17.2255	18.7989	16.9643	1.97818
C17:1	0.0443562	0.0443562	0.0193151	0	0	0	0.0443562	0.0443562	0.0193151	0.0360092	0.0144575	0	0	0	0	0
C17:0	0.0579313	0.0579313	0.0485692	0.0681528	0.0627173	0.0704413	0.126084	0.120649	0.119011	0.121914	0.00370281	0.112176	0.140702	0.183056	0.145311	0.0356641
C18:2	0.162509	0.162509	0.0915506	0.892262	0.923138	0.967724	1.05477	1.08565	1.05927	1.06656	0.0166793	3.41291	4.25733	4.68431	4.11819	0.647019
C18:1	0.834842	0.834842	0.726242	2.84069	3.2358	3.18908	3.67553	4.07064	3.91532	3.88716	0.199055	10.9782	12.8701	14.284	12.7108	1.65866
C18:0	0.805977	0.805977	1.12258	1.11018	1.23839	1.27005	1.91616	2.04436	2.39263	2.11772	0.246559	2.29404	2.73649	2.99641	2.67564	0.355115
C20:3	0	0	0	0	0	0	0	0	0	0	0	0.106275	0.0862921	0.130112	0.10756	0.0219382
C20:0	0.110634	0.110634	0.117429	0.135568	0.137089	0.139552	0.246201	0.247723	0.256981	0.250302	0.00583424	0.146877	0.147663	0.185256	0.159932	0.0219346
C22:0	0.159717	0.159717	0.165834	0.294875	0.300148	0.304484	0.454593	0.459865	0.470318	0.461592	0.00800332	0.21668	0.236576	0.336019	0.263092	0.0639359
C24:0	0	0	0	0.441434	0.450027	0.412417	0.441434	0.450027	0.412417	0.434626	0.0197077	0.153683	0.305276	0.291484	0.250148	0.0838251
C26:0	0	0	0	0.363536	0.388898	0.401086	0.363536	0.388898	0.401086	0.384506	0.0191564	0	0	0	0	0
sum	5.23381	5.2356	5.70066	13.5122	14.9515	15.0257	18.746	20.1871	20.7263	19.8865	1.02383	35.5722	41.934	46.1188	41.2083	5.31064
wings
C6:0	9.18133	9.70263	9.99407	5.16971	4.70015	4.99824	14.351	14.4028	14.9923	14.582	0.356239	10.4939	10.5789	11.3759	10.8162	0.486586
C8:0	4.69098	5.75588	4.17412	2.12526	2.63512	2.56678	6.81624	8.391	6.74091	7.31605	0.931697	3.56274	3.01285	3.37558	3.31706	0.279576
C9:0	10.1019	10.9236	9.556	5.19432	4.86385	4.72965	15.2962	15.7874	14.2857	15.1231	0.765705	8.71395	7.72033	8.16455	8.19961	0.497738
C12:0	9.61409	8.22229	8.24506	3.77196	4.14893	3.986	13.386	12.3712	12.2311	12.6628	0.630282	2.23535	1.70807	2.33099	2.09147	0.33546
C14:0	50.2467	48.7722	49.0882	22.3776	21.4358	21.6203	72.6242	70.208	70.7085	71.1803	1.27532	12.0107	11.9572	12.3629	12.1103	0.2204
C15:0	5.67564	5.40712	5.0608	2.60735	2.69151	2.7895	8.28299	8.09863	7.8503	8.07731	0.217128	2.45742	2.30366	1.71086	2.15732	0.394208
C16:1	198.947	205.589	203.976	92.9451	94.9518	95.7413	291.892	300.541	299.717	297.384	4.7733	42.778	42.1338	42.6556	42.5224	0.342135
C16:0	1961.17	1969.17	1974.91	905.966	919.755	933.356	2867.14	2888.92	2908.27	2888.11	20.5764	467.737	464.721	469.017	467.158	2.20543
C17:1	8.47859	9.2607	9.43973	4.59737	6.25447	4.81313	13.076	15.5152	14.2529	14.2813	1.21986	2.68908	2.73807	2.21846	2.54854	0.286903
C17:0	18.4761	19.6692	19.0172	9.48347	11.1206	9.70988	27.9596	30.7898	28.7271	29.1588	1.46369	5.94456	6.61146	5.27899	5.945	0.666235
C18:2	1072.36	1002.17	1024.39	695.965	643.75	664.011	1768.33	1645.92	1688.4	1700.88	62.1516	505.644	509.198	495.213	503.352	7.269
C18:1	2869.91	2940.56	2901.81	1618.97	1653.79	1641.29	4488.88	4594.35	4543.1	4542.11	52.7434	995.593	999.123	949.529	981.415	27.6704
C18:0	524.583	499.374	505.231	297.478	301.63	296.326	822.06	801.004	801.557	808.207	12.0003	172.433	172.153	177.695	174.094	3.12211
C20:4	60.2959	64.0289	62.8817	51.6339	54.2383	56.4428	111.93	118.267	119.325	116.507	3.9992	46.4528	50.6092	49.178	48.7467	2.11151
C20:3	7.78983	3.91677	7.9434	2.92654	4.35174	3.12417	10.7164	8.26851	11.0676	10.0175	1.5248	29.2954	25.7977	24.9007	26.6646	2.32204
C20:2	8.25157	2.64245	4.0009	7.00642	1.86114	2.44076	15.258	4.50359	6.44166	8.73441	5.73209	0	0	0	0	0
C20:1	16.9896	21.5205	23.7732	15.6346	15.0119	18.0383	32.6242	36.5324	41.8115	36.9894	4.61069	0	0	0	0	0
C20:0	9.33454	8.57591	8.359	5.15843	5.17583	5.73779	14.493	13.7517	14.0968	14.1138	0.370911	0	0	0	0	0
sum	6846.1	6835.26	6831.84	3749.01	3752.37	3771.72	10595.1	10587.6	10603.6	10595.4	7.97471	2308.04	2310.37	2255.01	2291.14	31.3123
thoraces
c6	12.2436	13.1645	12.5026	1.11931	1.3947	1.36786	13.3629	14.5592	13.8704	13.9309	0.600455	6.44642	7.14158	6.83696	6.80832	0.348463
C7	0	0	0	0.113636	0.0602022	0.174226	0.113636	0.0602022	0.174226	0.116021	0.0570491	0.501991	1.35755	0.557876	0.805807	0.478644
c8	5.71833	6.67347	4.8697	0.450744	0.463008	0.548032	6.16907	7.13648	5.41774	6.24109	0.861631	2.68599	2.1348	1.95761	2.25947	0.379856
c9	13.8467	15.6848	15.6303	2.10697	2.11937	2.14892	15.9537	17.8042	17.7792	17.179	1.06125	3.70789	4.30747	4.42837	4.14791	0.385831
c10	1.25403	6.53314	1.61024	0.203544	0.102707	0.188114	1.45758	6.63585	1.79836	3.29726	2.89632	0	0	0	0	0
c12	12.9293	12.3086	12.4327	1.34219	1.22903	1.44118	14.2715	13.5376	13.8738	13.8943	0.36739	2.08568	2.34638	2.37934	2.27047	0.160875
c14	79.2928	80.637	80.5055	5.09958	5.1359	5.21556	84.3924	85.7729	85.721	85.2954	0.782515	5.78817	6.29392	6.83552	6.30587	0.523779
c15	8.58711	9.01213	8.32688	0.818866	0.83504	0.849931	9.40598	9.84717	9.17681	9.47665	0.340722	1.53692	1.78936	2.30418	1.87682	0.391035
c16;1	303.301	315.35	315.64	19.6116	19.9496	20.0486	322.912	335.3	335.689	331.3	7.26699	24.0393	25.0633	24.064	24.3888	0.584187
c16	2974.97	3046.29	3053.65	204.764	205.175	205.136	3179.73	3251.46	3258.79	3229.99	43.684	271.351	273.137	274.896	273.128	1.77265
c17;1	20.802	18.7925	19.2961	1.23789	1.35944	1.30525	22.0399	20.1519	20.6014	20.931	0.986206	1.62398	0.932721	1.8978	1.48483	0.497359
c17	35.2064	34.4799	32.9374	2.39384	2.75227	2.46269	37.6002	37.2322	35.4001	36.7442	1.17844	2.68412	3.34221	3.8149	3.28041	0.567921
c18;2	2301.52	2188.4	2199.94	194.49	211.87	215.267	2496.01	2400.27	2415.21	2437.16	51.5089	435.211	427.735	429.989	430.979	3.83492
c18;1	4917.69	4973.97	4875.42	385.583	370.508	377.754	5303.27	5344.48	5253.17	5300.31	45.7251	642.74	653.702	657.413	651.285	7.62925
c18	822.436	796.578	803.757	56.5307	57.0984	55.28	878.967	853.677	859.037	863.893	13.3261	73.0033	76.1771	77.6841	75.6215	2.38937
c19	4.15323	5.48405	2.92815	0.681845	0.644205	0.474704	4.83508	6.12826	3.40285	4.78873	1.36329	0	0	0	0	0
c20:4	182.629	189.764	178.314	25.1064	25.5759	25.209	207.736	215.34	203.523	208.866	5.98876	58.8117	57.5505	61.0126	59.1249	1.75215
c20:3	27.6139	24.4657	25.056	2.24762	2.14097	2.5102	29.8615	26.6067	27.5662	28.0115	1.67247	3.34283	4.64611	3.8626	3.95051	0.656072
c20;2	14.6103	1.70177	6.27051	0	0	0	14.6103	1.70177	6.27051	7.52752	6.54541	0	0	0	0	0
c20;1	21.2774	18.1136	17.1112	0	0	0	21.2774	18.1136	17.1112	18.8341	2.17454	0	0	0	0	0
c20	13.0573	13.3984	13.5146	1.72156	1.85814	2.14811	14.7789	15.2565	15.6627	15.2327	0.442407	2.49624	3.23988	2.52801	2.75471	0.420473
c22	8.47818	7.44914	6.97952	3.4935	3.59592	4.18319	11.9717	11.0451	11.1627	11.3932	0.504461	6.62424	7.24581	7.82387	7.2313	0.599949
c24	0	0	0	5.77823	6.0964	6.90277	5.77823	6.0964	6.90277	6.25913	0.579665	10.2826	13.7506	13.7855	12.6062	2.01237
c26	0	0	0	4.48389	5.01144	5.95553	4.48389	5.01144	5.95553	5.15028	0.74558	0	0	0	0	0
sum	11781.6	11778.2	11686.7	919.379	924.975	936.57	12701	12703.2	12623.3	12675.8	45.5311	1554.96	1571.89	1584.07	1570.31	14.6186
